# Supplementary material for: N7-methylguanosine-related lncRNAs: Distinction between hot and cold tumors and construction of predictive models in colon adenocarcinoma
Source: Front Oncol. 2022 Sep 15;12:951452. doi: 10.3389/fonc.2022.951452 (PMC9520617; doi:10.3389/fonc.2022.951452)
Supplement: Supplementary Table 1 — Forty m7G methylation-related genes. [file Table_1.xlsx]

## Sheet: Sheet1
Gene
DCP2
DCPS
NUDT1
NUDT10
NUDT11
NUDT16
NUDT16L1
NUDT3
NUDT4
NUDT4B
NUDT5
NUDT7
AGO2
CYFIP1
CYFIP2
EIF4E
EIF4E1B
EIF4E2
EIF4E3
GEMIN5
LARP1
NCBP1
NCBP2
NCBP3
EIF3D
EIF4A1
EIF4G3
IFIT5
LSM1
NCBP2L
SNUPN
WDR4
METTL1
EIF4G1
MIF4GD
NCK1
SLBP
BUD23
RNMT
RNGTT
