# Supplementary material for: N7-methylguanosine-related lncRNAs: Distinction between hot and cold tumors and construction of predictive models in colon adenocarcinoma
Source: Front Oncol. 2022 Sep 15;12:951452. doi: 10.3389/fonc.2022.951452 (PMC9520617; doi:10.3389/fonc.2022.951452)
Supplement: Supplementary Table 2 — Primer sequences of the 5 lncRNAs used to validate the model. [file Table_2.xlsx]

## Sheet: Sheet1
Name	Forward	Reverse
AC104819.3	CGGGAGGAACAAACAACTCTGGAC	TTGTGGTCTTGCTTGACTTCAGGAG
AC003101.2	ACGCTGGAGAAGGAGTGGTGAG	TGACCGACTCACACTTCCGAGAG
ZKSCAN2-DT	TCCAGCTTGGTTGACAAAGTGAGAC	CCTCCTCGCCTTGCTCTTAATGC
MACORIS	GAGTGACAGGCATGACCTCGATG	CTAGCGGCTTTCTCTTCCACCAAG
AC048344.4	ACCTCTTACTGACTTTGCTGCT	TGGGATGCAAAGCTCATGGT
