# Supplementary material for: N7-methylguanosine-related lncRNAs: Distinction between hot and cold tumors and construction of predictive models in colon adenocarcinoma
Source: Front Oncol. 2022 Sep 15;12:951452. doi: 10.3389/fonc.2022.951452 (PMC9520617; doi:10.3389/fonc.2022.951452)
Supplement: Supplementary Table 3 — P-values for immune cells in different clusters. [file Table_3.xlsx]

## Sheet: Sheet1
immune	pvalue
T cell CD8+_TIMER	0.0331757
Neutrophil_TIMER	0.000526049
Myeloid dendritic cell_TIMER	0.000501967
B cell plasma_CIBERSORT	0.0490929
T cell CD4+ memory activated_CIBERSORT	0.00741068
Monocyte_CIBERSORT	0.0160997
Macrophage M1_CIBERSORT	0.0115329
Mast cell resting_CIBERSORT	0.000806058
Eosinophil_CIBERSORT	0.0383232
Neutrophil_CIBERSORT	0.000179254
T cell CD8+_CIBERSORT-ABS	0.027315
T cell CD4+ memory activated_CIBERSORT-ABS	0.00223764
Macrophage M1_CIBERSORT-ABS	0.00302467
Mast cell resting_CIBERSORT-ABS	4.17815e-07
Eosinophil_CIBERSORT-ABS	0.0377187
Neutrophil_CIBERSORT-ABS	0.000156915
Macrophage M1_QUANTISEQ	7.72902e-08
T cell CD8+_QUANTISEQ	0.00841046
T cell regulatory (Tregs)_QUANTISEQ	0.0401804
Myeloid dendritic cell_QUANTISEQ	0.0352814
uncharacterized cell_QUANTISEQ	0.000269286
cytotoxicity score_MCPCOUNTER	1.97446e-05
NK cell_MCPCOUNTER	0.0085167
Monocyte_MCPCOUNTER	0.00928101
Macrophage/Monocyte_MCPCOUNTER	0.00928101
Myeloid dendritic cell_MCPCOUNTER	0.0318994
Neutrophil_MCPCOUNTER	0.0048256
Myeloid dendritic cell activated_XCELL	8.39051e-05
T cell CD4+ central memory_XCELL	0.00022786
T cell CD8+ naive_XCELL	0.0197721
T cell CD8+ central memory_XCELL	3.31648e-05
Class-switched memory B cell_XCELL	0.00830124
Myeloid dendritic cell_XCELL	7.29775e-06
Endothelial cell_XCELL	0.00960099
Granulocyte-monocyte progenitor_XCELL	0.00825796
Macrophage_XCELL	4.83577e-06
Macrophage M1_XCELL	4.96737e-06
Macrophage M2_XCELL	7.12318e-06
Monocyte_XCELL	6.39562e-05
Neutrophil_XCELL	1.87749e-05
T cell NK_XCELL	0.00987875
T cell CD4+ Th1_XCELL	0.0181985
T cell CD4+ Th2_XCELL	0.00459389
immune score_XCELL	0.00332667
microenvironment score_XCELL	0.00759321
Macrophage_EPIC	0.000181267
NK cell_EPIC	0.00409372
